# Supplementary material for: Prognostic significance of infarct core pathology revealed by quantitative non-contrast in comparison with contrast cardiac magnetic resonance imaging in reperfused ST-elevation myocardial infarction survivors
Source: Eur Heart J. 2015 Aug 10;37(13):1044–59. doi: 10.1093/eurheartj/ehv372 (PMC4816961; doi:10.1093/eurheartj/ehv372)
Supplement: Supplementary Data [file ehv372_supplementary_data.zip]

Archive with 2 entries (2 files):
- ehv372supp_data1.docx
- ehv372supp_data2.docx
